# Supplementary material for: A QbD-Navigated Approach to the Development and Evaluation of Etodolac–Phospholipid Complex Containing Polymeric Films for Improved Anti-Inflammatory Effect
Source: Polymers (Basel). 2024 Sep 4;16(17):2517. doi: 10.3390/polym16172517 (PMC11398249; doi:10.3390/polym16172517)
Supplement: Supplementary file 1 [file polymers-16-02517-s001.zip]

Archive with 1 entries (1 files):
- polymers-3163482-supplementary.pdf
